# Supplementary material for: Computational Design, Synthesis, and Pharmacological Evaluation of Naproxen-Guaiacol Chimera for Gastro-Sparing Anti-Inflammatory Response by Selective COX2 Inhibition
Source: Molecules. 2022 Oct 14;27(20):6905. doi: 10.3390/molecules27206905 (PMC9609004; doi:10.3390/molecules27206905)
Supplement: Supplementary file 1 [file molecules-27-06905-s001.zip]

Archive with 1 entries (1 files):
- molecules-1953609-supplementary.pdf
